# Supplementary material for: Dispersive Liquid–Liquid Microextraction Method Utilizing a Novel Peripherally Tetra-Substituted Ni(II) Phthalocyanine as a Sensor Prior to UV-Visible Spectrophotometry for the Determination of Co2+
Source: Molecules. 2025 Jun 11;30(12):2548. doi: 10.3390/molecules30122548 (PMC12195804; doi:10.3390/molecules30122548)
Supplement: Supplementary file 1 [file molecules-30-02548-s001.zip]

Archive with 1 entries (1 files):
- molecules-3644100-supplementary.pdf
